# Supplementary material for: Peptide Self-Assembly Facilitating DNA Transfection and the Application in Inhibiting Cancer Cells
Source: Molecules. 2024 Feb 21;29(5):932. doi: 10.3390/molecules29050932 (PMC10934058; doi:10.3390/molecules29050932)
Supplement: Supplementary file 1 [file molecules-29-00932-s001.zip]

Archive with 1 entries (1 files):
- molecules-2826573-supplementary.pdf
